# Supplementary material for: Eco-Friendly and Efficient Synthesis of 2-Hydroxy-3-Hydrazono-Chromones Through α,β-C(sp2)–H Bond Difunctionalization/Chromone Annulation Reaction of o-Hydroxyaryl Enaminones, Water, and Aryldiazonium Salts
Source: Molecules. 2025 Mar 7;30(6):1194. doi: 10.3390/molecules30061194 (PMC11944599; doi:10.3390/molecules30061194)
Supplement: Supplementary file 1 [file molecules-30-01194-s001.zip]

Archive with 1 entries (1 files):
- molecules-3519068-supplementary.pdf
